# Supplementary material for: Potential Nosocomial Infections by the Zika and Chikungunya Viruses in Public Health Facilities in the Metropolitan Area of Recife, Brazil
Source: Trop Med Infect Dis. 2022 Nov 4;7(11):351. doi: 10.3390/tropicalmed7110351 (PMC9694620; doi:10.3390/tropicalmed7110351)
Supplement: Supplementary file 1 [file tropicalmed-07-00351-s001.zip]

Archive with 1 entries (1 files):
- tropicalmed-1885433-supplementary.pdf
